# Supplementary material for: SIGEL: a context-aware genomic representation learning framework for spatial genomics analysis
Source: Genome Biol. 2025 Sep 22;26:287. doi: 10.1186/s13059-025-03748-7 (PMC12455800; doi:10.1186/s13059-025-03748-7)
Supplement: Supplementary file 2 — Additional file 2: Supplementary Tables. This file includes all supplementary tables that provide detailed data complementing the analyses presented in the main manuscript. [file 13059_2025_3748_MOESM2_ESM.xlsx]

## Sheet: Table S1  Datasets used
Table S1 Datasets used
Dataset	Species	Tissue	Protocol	No. spots	No. genes	Health status	Source
ssg-mHippo	Mouse	Hippocampus	Slide-seqV2	41786	4000	Healthy	[18, 53]
sqf-mEmb		Embryo tissues	SeqFish	19416	351		[65, 66]
10x-mEmb			Visium	487	16901		[63, 64]
10x-hDLPFC-151507	Human	DLPFC	Visium	4226	18400	Healthy	[54, 55]
10x-hDLPFC-151508				4384	18033
10x-hDLPFC-151509				4789	18663
10x-hDLPFC (151510)				4634	18420
10x-hDLPFC (151511)				3661	18543
10x-hDLPFC (151669)				3498	18303
10x-hDLPFC (151670)				4110	19002
10x-hDLPFC (151671)				4015	18636
10x-hDLPFC (151672)				3639	19119
10x-hDLPFC (151673)				3673	19836
10x-hDLPFC (151674)				3592	18619
10x-hDLPFC (151675)				3460	18639
10x-hBC	Human	Breast	Visium	3798	22218	Cancer	[56]
10x-hBC-H1				613	7947		[57, 58]
Xenium-hBC			Xenium	118752	313		[59, 60]
10x-hMTG-2-3	Human	MTG	Visium	4838	36601	AD	[61, 62]
10x-hMTG-1-1				3742	36601	Healthy
10x-hMTG-18-64				4225	36601	Healthy

## Sheet: Table S2 List of benchmark
Table S2 List of benchmark methods
Experiments	Methods	Basic method	Implementation	Reference
Co-expressed gene identification	CNN-PReg	Deep clustering with graph Laplacian regularization	GitHub: CNN-PReg	[19]
	Giotto	Hierarchical clustering on genes	R package Giotto 3.2	[20]
	STUtility	Non-negative matrix factorization	R package STUtility 1.1.1	[22]
	SPARK	Hierarchical clustering on genes	R package SPARK 1.1.1	[21]
Transcriptomic coverage enhancement	Tangram	Missing gene imputation via single-cell mapping	GitHub: Tangram	[33]
	SpaGE	Cross-sample alignment for missing gene imputation	GitHub: SpaGE	[34]
	SpaOTsc	Optimal transport for spatial gene imputation	GitHub: SpaOTsc	[35]
	SpatialScope	Deep generative models enhance spatial, single-cell data	GitHub: SpatialScope	[37]
	stAI	Graph attention-based encoder-decoder model for gene imputation and cell-type annotation	GitHub: stAI	[36]
	iStar	Histology-guided enhancement of spatial transcriptomic data	GitHub: iStar	[38]
SVG detection	SpatialDE	Spatial differential expression via Gaussian process regression	Python package SpatialDE 1.1.3	[40]
	SPARK X	Adjusted P-value based on robust covariance test	R package SPARK 1.1.1	[39]
	SPARK	Accurate SVG detection via GLM, kernel mixture, and Cauchy combination	R package SPARK 1.1.1	[21]
Spatial clustering	SpaGCN	Spatial clustering via graph convolutional network	GitHub: SpaGCN	[41]
	GraphST	Graph-based self-supervised learning	GitHub: GraphST	[43]
	Leiden	Graph community detection	Python package Scanpy 1.9.6	[27]
Capturing fundamental genomic semantics	Gene2vec	Skip-gram-like neural network	GitHub: Gene2vec	[1]
	scBERT	Bidirectional BERT-like method for gene embeddings	GitHub: scBERT	[13]
	stFormer	Spatial-aware transformer for gene embeddings	GitHub: stFormer	[24]
	DCA	Deep count autoencoder with NB/ZINB-based gene embeddings	GitHub: dca	[26]
	scGPT	Autoregressive GPT-like model for gene embeddings	GitHub: scGPT	[10]
	scNET	Graph attention-based dual-view GNN for gene and cell embeddings	GitHub: scNET	[25]
	Geneformer v2	Pretrained transformer, context-aware network predictions via transfer learning	GitHub: GeneFormer	[14]

## Sheet: Table S3  List of gene members
Table S3: List of members of three gene families involved in SGR-based hierarchical clustering
Number	Gene	Gene family
1	KRT1	KRT-II
2	KRT5	KRT-II
3	KRT6A	KRT-II
4	KRT6B	KRT-II
5	KRT7	KRT-II
6	KRT8	KRT-II
7	KRT23	KRT-II
8	KRT31	KRT-II
9	KRT33B	KRT-II
10	KRT37	KRT-II
11	KRT81	KRT-II
12	KRT83	KRT-II
13	KRT86	KRT-II
14	HLA-A	HLA-I
15	HLA-B	HLA-I
16	HLA-C	HLA-I
17	HLA-E	HLA-I
18	HLA-F	HLA-I
19	HLA-DPA1	HLA-II
20	HLA-DPB1	HLA-II
21	HLA-DQA1	HLA-II
22	HLA-DQA2	HLA-II
23	HLA-DQB1	HLA-II
24	HLA-DQB2	HLA-II
25	HLA-DRA	HLA-II
26	HLA-DRB1	HLA-II
27	HLA-DRB5	HLA-II

## Sheet: Table S4 List of AD genes
Table S4: List of AD-associated genes.
Number	Gene	Reference
1	APP	71
2	PSEN1	72
3	PSEN2	72
4	ACE	73
5	TREM2	74
6	SORL1	75
7	ABCA7	76
8	CD33	77
9	ATXN1	78
10	CHRNB2	79
11	CHRNA4	79
12	MAPT	80
13	CST3	81
14	TF	82
15	GAB2	83
16	APOE	84
17	ACAN	84
18	BCR	84
19	CTSS	84
20	PLD3	85
21	UNC5C	85
22	AKAP9	85
23	ADAM10	85
24	CLU	85
25	CR1	85
26	BIN1	85
27	CD2AP	85
28	PICALM	85
29	HLA-DRB5	85
30	HLA-DRB1	85
31	INPP5D	85
32	MEF2C	85
33	CASS4	85
34	PTK2B	85
35	ZCWPW1	85
36	CELF1	85
37	FERMT2	85
38	SLC24A4	85
39	RIN3	85
40	IQCK	86
41	ADAMTS1	86
42	WWOX	86

## Sheet: Table S5  List of GO terms
Table S5: List of the 20 most significantly enriched GOBPs in the three gene clusters generated by SIGEL and in the control cluster.
Cluster	GOBP ID	GOBP name	Related cancer cell type
C1 (IDC)	GO:0006986	response to unfolded protein	Invasive cancer
	GO:0035966	response to topologically incorrect protein	Invasive cancer
	GO:0071353	cellular response to interleukin-4	Invasive cancer
	GO:0070670	response to interleukin-4	Invasive cancer
	GO:0045793	positive regulation of cell size	Cancer
	GO:0034605	cellular response to heat	Cancer
	GO:0043627	response to estrogen	Invasive cancer
	GO:1902947	regulation of tau-protein kinase activity	Invasive cancer
	GO:0033599	regulation of mammary gland epithelial cell proliferation	Cancer
	GO:0006457	protein folding	Invasive cancer
	GO:0007163	establishment or maintenance of cell polarity	Benign stroma
	GO:0034620	cellular response to unfolded protein	Invasive cancer
	GO:0044321	response to leptin	Invasive cancer
	GO:0051131	chaperone-mediated protein complex assembly	Invasive cancer
	GO:0006123	mitochondrial electron transport cytochrome c to oxygen	Others
	GO:0035162	embryonic hemopoiesis	Others
	GO:0009408	response to heat	Cancer
	GO:0033598	mammary gland epithelial cell proliferation	Cancer
	GO:0035967	cellular response to topologically incorrect protein	Invasive cancer
	GO:0051897	positive regulation of protein kinase B signaling	Invasive cancer
C2 (DCIS)	GO:0002181	cytoplasmic translation	Others
	GO:0030277	maintenance of gastrointestinal epithelium	Invasive cancer
	GO:0006096	glycolytic process	Invasive cancer
	GO:0006757	ATP generation from ADP	Cancer
	GO:0046031	ADP metabolic process	Cancer
	GO:0010669	epithelial structure maintenance	Invasive cancer
	GO:0006165	nucleoside diphosphate phosphorylation	Cancer
	GO:0046939	nucleotide phosphorylation	Cancer
	GO:0009135	purine nucleoside diphosphate metabolic process	Cancer
	GO:0009179	purine ribonucleoside diphosphate metabolic process	Cancer
	GO:0006090	pyruvate metabolic process	Invasive cancer
	GO:0009185	ribonucleoside diphosphate metabolic process	Cancer
	GO:0009132	nucleoside diphosphate metabolic process	Others
	GO:0030879	mammary gland development	Invasive cancer
	GO:0016052	carbohydrate catabolic process	Invasive cancer
	GO:0006006	glucose metabolic process	Invasive cancer
	GO:0042273	ribosomal large subunit biogenesis	Cancer
	GO:0006735	NADH regeneration	Invasive cancer
	GO:0061621	canonical glycolysis	Cancer
	GO:0061718	glucose catabolic process to pyruvate	Cancer
C3 (benign stroma)	GO:0006958	complement activation classical pathway	Invasive cancer
	GO:0002455	humoral immune response mediated by circulating immunoglobulin	Invasive cancer
	GO:0006956	complement activation	Invasive cancer
	GO:0016064	immunoglobulin mediated immune response	Benign stroma
	GO:0019724	B cell mediated immunity	Benign stroma
	GO:0002449	lymphocyte mediated immunity	Benign stroma
	GO:0002460	adaptive immune response based on somatic recombination of immune receptors built from immunoglobulin superfamily domains	Benign stroma
	GO:0006911	phagocytosis engulfment	Invasive cancer
	GO:0099024	plasma membrane invagination	Benign stroma
	GO:0006959	humoral immune response	Others
	GO:0010324	membrane invagination	Cancer
	GO:0002443	leukocyte mediated immunity	Benign stroma
	GO:0050871	positive regulation of B cell activation	Benign stroma
	GO:0006910	phagocytosis recognition	Cancer
	GO:0002253	activation of immune response	Cancer
	GO:0050864	regulation of B cell activation	Benign stroma
	GO:0050853	B cell receptor signaling pathway	Benign stroma
	GO:0042113	B cell activation	Benign stroma
	GO:0051251	positive regulation of lymphocyte activation	Benign stroma
	GO:0002696	positive regulation of leukocyte activation	Benign stroma
C4 (control)	GO:0071712	ER-associated misfolded protein catabolic process	Invasive cancer
	GO:0071218	cellular response to misfolded protein	Invasive cancer
	GO:0051788	response to misfolded protein	Invasive cancer
	GO:0006515	protein quality control for misfolded or incompletely synthesized proteins	Invasive cancer
	GO:0032717	negative regulation of interleukin-8 production	Others
	GO:0006383	transcription by RNA polymerase III	Cancer
	GO:0098781	ncRNA transcription	Invasive cancer
	GO:0016073	snRNA metabolic process	Others
	GO:0055072	iron ion homeostasis	Others
	GO:0051952	regulation of amine transport	Others
	GO:0016575	histone deacetylation	Cancer
	GO:0032677	regulation of interleukin-8 production	Cancer
	GO:0032637	interleukin-8 production	Invasive cancer
	GO:0015837	amine transport	Others
	GO:0036503	ERAD pathway	Others
	GO:0035967	cellular response to topologically incorrect protein	Invasive cancer
	GO:0006476	protein deacetylation	Others
	GO:0018401	peptidyl-proline hydroxylation to 4-hydroxy-L-proline	Others
	GO:0033483	gas homeostasis	Others
	GO:0051342	regulation of cyclic-nucleotide phosphodiesterase activity	Others
